# Supplementary material for: Dicaesium hexa­mercury hepta­sulfide
Source: Acta Crystallogr Sect E Struct Rep Online. 2008 Aug 9;64(Pt 9):i55–6. doi: 10.1107/S1600536808023477 (PMC2960640; doi:10.1107/S1600536808023477)
Supplement: Supplementary file 1 [file e-64-00i55-sup1.cif]

##############################################################################
###                                                                        ###
###        Electronic paper (Acta Crystallographica Section E)             ###
###                                                                        ###
##############################################################################
#                                                                            #
# This CIF contains the data in a paper accepted for publication in Acta     #
# Crystallographica Section E. It conforms to the requirements of Notes      #
# for Authors for Section E, and has been peer reviewed under the auspices   #
# of the IUCr Commission on Journals.                                        #
#                                                                            #
# Full details of the Crystallographic Information File format               #
# are given in the paper "The Crystallographic Information File (CIF):       #
# a New Standard Archive File for Crystallography" by S. R. Hall, F. H.      #
# Allen and I. D. Brown [Acta Cryst. (1991), A47, 655-685].                  #
#                                                                            #
# The current version of the core CIF dictionary is obtainable from          #
# ftp://ftp.iucr.org/pub/cif_core.dic. The current version number is 2.4.    #
#                                                                            #
# Software is freely available for graphical display of the structure(s) in  #
# this CIF.  For information consult the CIF home page http://www.iucr.org/  #
# cif/home.html                                                              #
#                                                                            #
# This file may be used for bona fide research purposes within the           #
# scientific community so long as proper attribution is given to the journal # 
# article from which it was obtained.                                        #
#                                                                            #
##############################################################################
                                             
data_I
_audit_creation_method     SHELXL-97
_chemical_name_systematic
;
Dicaesium hexamercury heptasulfide
;
_chemical_name_common     ?
_chemical_formula_moiety     ?
_chemical_formula_sum     'Cs2 Hg6 S7'
_chemical_formula_structural     'Cs2 Hg6 S7'
_chemical_formula_iupac     'Cs2 Hg6 S7'
_chemical_formula_weight     1693.78
_chemical_melting_point     ?
_symmetry_cell_setting     tetragonal
_symmetry_space_group_name_H-M     'P 42 n m'
_symmetry_space_group_name_hall     'P 4n -2n'
loop_
    _symmetry_equiv_pos_as_xyz
    'x, y, z'
    '-x, -y, z'
    '-y+1/2, x+1/2, z+1/2'
    'y+1/2, -x+1/2, z+1/2'
    'x+1/2, -y+1/2, z+1/2'
    '-x+1/2, y+1/2, z+1/2'
    '-y, -x, z'
    'y, x, z'
_cell_length_a     14.063(3)
_cell_length_b     14.063(3)
_cell_length_c     4.1895(18)
_cell_angle_alpha     90.00
_cell_angle_beta     90.00
_cell_angle_gamma     90.00
_cell_volume     828.6(4)
_cell_formula_units_Z     2
_cell_measurement_reflns_used     5893
_cell_measurement_theta_min     2.90
_cell_measurement_theta_max     28.14
_cell_measurement_temperature     215(2)
_exptl_crystal_description     needle
_exptl_crystal_colour     black
_exptl_crystal_size_max     0.441
_exptl_crystal_size_mid     0.055
_exptl_crystal_size_min     0.039
_exptl_crystal_density_diffrn     6.789
_exptl_crystal_density_meas     ?
_exptl_crystal_density_method     'not measured'
_exptl_crystal_F_000     1404
_exptl_absorpt_coefficient_mu     60.559
_exptl_absorpt_correction_type     'numerical'
_exptl_absorpt_process_details     '(SADABS; Sheldrick, 2006)'
_exptl_absorpt_correction_T_min     0.0105
_exptl_absorpt_correction_T_max     0.1312
_exptl_special_details
;
The absorption correction program used the face indices and
crystal dimensions that were supplied.
;
_diffrn_ambient_temperature     215(2)
_diffrn_radiation_type     MoK\a
_diffrn_radiation_wavelength     0.71073
_diffrn_radiation_source     'fine-focus sealed tube'
_diffrn_radiation_monochromator     graphite
_diffrn_measurement_device_type     'Bruker SMART 1000 CCD'
_diffrn_measurement_method     \w
_diffrn_detector_area_resol_mean     ?
_diffrn_reflns_number     8644
_diffrn_reflns_av_R_equivalents     0.0519
_diffrn_reflns_av_sigmaI/netI     0.0298
_diffrn_reflns_theta_min     2.05
_diffrn_reflns_theta_max     28.14
_diffrn_reflns_theta_full     25.00
_diffrn_measured_fraction_theta_max     0.933
_diffrn_measured_fraction_theta_full     1.000
_diffrn_reflns_limit_h_min     -17
_diffrn_reflns_limit_h_max     17
_diffrn_reflns_limit_k_min     -17
_diffrn_reflns_limit_k_max     17
_diffrn_reflns_limit_l_min     -5
_diffrn_reflns_limit_l_max     5
_refine_special_details
;
;
_reflns_number_total     956
_reflns_number_gt     907
_reflns_threshold_expression     I>2\s(I)
_refine_ls_structure_factor_coef     Fsqd
_refine_ls_matrix_type     full
_refine_ls_R_factor_all     0.0372
_refine_ls_R_factor_gt     0.0338
_refine_ls_wR_factor_gt     0.0787
_refine_ls_wR_factor_ref     0.0815
_refine_ls_goodness_of_fit_ref     1.230
_refine_ls_restrained_S_all     1.229
_refine_ls_number_reflns     956
_refine_ls_number_parameters     43
_refine_ls_number_restraints     1
_refine_ls_hydrogen_treatment     .
_refine_ls_weighting_scheme     calc
_refine_ls_weighting_details
             'w=1/[\s^2^(Fo^2^)+(0.0235P)^2^+40.9819P] where P=(Fo^2^+2Fc^2^)/3'
_atom_sites_solution_hydrogens     '.'
_atom_sites_solution_primary     direct
_atom_sites_solution_secondary     difmap
_refine_ls_shift/su_max     0.000
_refine_ls_shift/su_mean     0.000
_refine_diff_density_max     2.169
_refine_diff_density_min     -2.294
_refine_ls_extinction_method     '<i>SHELXL97</i> (Sheldrick, 2008)'
_refine_ls_extinction_coef     0.00320(17)
_refine_ls_extinction_expression
                                  'Fc^*^=kFc[1+0.001xFc^2^\l^3^/sin(2\q)]^-1/4^'
_refine_ls_abs_structure_details     'Flack (1983), 389 Friedel pairs'
_refine_ls_abs_structure_Flack     0.00(3)
loop_
    _atom_type_symbol
    _atom_type_description
    _atom_type_scat_dispersion_real
    _atom_type_scat_dispersion_imag
    _atom_type_scat_source
    'S' 'S' 0.1246 0.1234
                         'International Tables Vol C Tables 4.2.6.8 and 6.1.1.4'
    'Cs' 'Cs' -0.3680 2.1192
                         'International Tables Vol C Tables 4.2.6.8 and 6.1.1.4'
    'Hg' 'Hg' -2.3894 9.2266
                         'International Tables Vol C Tables 4.2.6.8 and 6.1.1.4'
_computing_data_collection     '<i>SMART</i> (Bruker, 2003)'
_computing_cell_refinement     '<i>APEX2</i> (Bruker, 2006)'
_computing_data_reduction     '<i>SAINT</i> (Bruker, 2006)'
_computing_structure_solution     '<i>SHELXS97</i> (Sheldrick, 2008)'
_computing_structure_refinement     '<i>SHELXL97</i> (Sheldrick, 2008)'
_computing_molecular_graphics     'CrystalMaker (Palmer, 2008)'
_computing_publication_material     '<i>SHELXL97</i> (Sheldrick, 2008)'
loop_
    _atom_site_type_symbol
    _atom_site_label
    _atom_site_fract_x
    _atom_site_fract_y
    _atom_site_fract_z
    _atom_site_U_iso_or_equiv
    _atom_site_adp_type
    _atom_site_calc_flag
    _atom_site_refinement_flags
    _atom_site_occupancy
    _atom_site_disorder_assembly
    _atom_site_disorder_group
    Hg Hg1 0.15251(5) 0.57410(5) 0.22339(19) 0.0216(2) Uani d . 1 . .
    Hg Hg2 0.09922(5) 0.09922(5) 0.3162(3) 0.0189(3) Uani d S 1 . .
    Cs Cs1 0.33108(8) 0.33108(8) 0.2149(5) 0.0197(3) Uani d S 1 . .
    S S1 0.0207(3) 0.6920(3) 0.2220(13) 0.0151(7) Uani d . 1 . .
    S S2 0.0000 0.0000 0.000(2) 0.0193(19) Uani d S 1 . .
    S S3 0.1828(3) 0.1828(3) 0.7187(18) 0.0153(11) Uani d S 1 . .
loop_
    _atom_site_aniso_label
    _atom_site_aniso_U_11
    _atom_site_aniso_U_22
    _atom_site_aniso_U_33
    _atom_site_aniso_U_12
    _atom_site_aniso_U_13
    _atom_site_aniso_U_23
    Hg1 0.0248(4) 0.0215(4) 0.0184(4) 0.0052(3) 0.0002(3) -0.0002(3)
    Hg2 0.0180(3) 0.0180(3) 0.0206(5) -0.0015(4) -0.0032(3) -0.0032(3)
    Cs1 0.0216(5) 0.0216(5) 0.0157(7) 0.0037(5) -0.0013(6) -0.0013(6)
    S1 0.0134(18) 0.0160(18) 0.0158(18) -0.0006(14) -0.0002(19) -0.0017(19)
    S2 0.024(3) 0.024(3) 0.011(4) -0.006(4) 0.000 0.000
    S3 0.0154(15) 0.0154(15) 0.015(2) 0.002(2) -0.003(2) -0.003(2)
loop_
    _geom_bond_atom_site_label_1
    _geom_bond_atom_site_label_2
    _geom_bond_site_symmetry_2
    _geom_bond_distance
    _geom_bond_publ_flag
    Hg1 S1 . 2.488(4) y
    Hg1 S1 4_455 2.540(5) y
    Hg1 S1 4_454 2.549(5) y
    Hg1 S3 3_554 2.7754(15) y
    Hg1 Cs1 3 4.1659(17) ?
    Hg1 Cs1 3_554 4.2013(18) ?
    Hg1 Cs1 . 4.2412(12) ?
    Hg2 S3 . 2.367(7) y
    Hg2 S2 . 2.377(5) y
    Hg2 S3 1_554 3.004(7) y
    Hg2 Cs1 4_455 4.2392(19) ?
    Hg2 Cs1 3_545 4.2392(18) ?
    Hg2 Cs1 . 4.631(2) ?
    Hg2 Cs1 4_454 4.640(2) ?
    Hg2 Cs1 3_544 4.640(2) ?
    Cs1 S1 6_544 3.526(5) y
    Cs1 S1 4_454 3.526(5) y
    Cs1 S1 6_545 3.561(5) y
    Cs1 S1 4_455 3.561(5) y
    Cs1 S2 3 3.566(4) y
    Cs1 S3 1_554 3.609(7) y
    Cs1 S3 . 3.627(7) y
    Cs1 Hg1 6_544 4.1659(17) ?
    Cs1 Hg1 4_454 4.1659(17) ?
    Cs1 Cs1 1_556 4.1895(18) ?
    Cs1 Cs1 1_554 4.1895(18) ?
    Cs1 Hg1 4_455 4.2013(18) ?
    S1 Hg1 3_554 2.540(5) ?
    S1 Hg1 3 2.549(5) ?
    S1 Cs1 3 3.526(5) ?
    S1 Cs1 3_554 3.561(5) ?
    S2 Hg2 2 2.377(5) ?
    S2 Cs1 4_454 3.566(4) ?
    S2 Cs1 3_544 3.566(4) ?
    S3 Hg1 6_545 2.7754(14) ?
    S3 Hg1 4_455 2.7754(14) ?
    S3 Hg2 1_556 3.004(7) ?
    S3 Cs1 1_556 3.609(7) ?
loop_
    _geom_angle_atom_site_label_1
    _geom_angle_atom_site_label_2
    _geom_angle_atom_site_label_3
    _geom_angle_site_symmetry_1
    _geom_angle_site_symmetry_3
    _geom_angle
    _geom_angle_publ_flag
    S1 Hg1 S1 . 4_455 121.0(2) y
    S1 Hg1 S1 . 4_454 120.6(2) y
    S1 Hg1 S1 4_455 4_454 110.83(15) y
    S1 Hg1 S3 . 3_554 104.78(15) y
    S1 Hg1 S3 4_455 3_554 96.43(18) y
    S1 Hg1 S3 4_454 3_554 95.74(17) y
    S1 Hg1 Cs1 . 3 57.59(10) ?
    S1 Hg1 Cs1 4_455 3 92.09(11) ?
    S1 Hg1 Cs1 4_454 3 148.09(10) ?
    S3 Hg1 Cs1 3_554 3 58.64(13) ?
    S1 Hg1 Cs1 . 3_554 57.74(11) ?
    S1 Hg1 Cs1 4_455 3_554 148.92(10) ?
    S1 Hg1 Cs1 4_454 3_554 91.15(11) ?
    S3 Hg1 Cs1 3_554 3_554 58.46(14) ?
    Cs1 Hg1 Cs1 3 3_554 60.09(3) ?
    S1 Hg1 Cs1 . . 168.11(10) ?
    S1 Hg1 Cs1 4_455 . 56.93(10) ?
    S1 Hg1 Cs1 4_454 . 56.13(10) ?
    S3 Hg1 Cs1 3_554 . 87.09(12) ?
    Cs1 Hg1 Cs1 3 . 132.09(4) ?
    Cs1 Hg1 Cs1 3_554 . 131.02(4) ?
    S3 Hg2 S2 . . 168.5(3) y
    S3 Hg2 S3 . 1_554 101.9(2) y
    S2 Hg2 S3 . 1_554 89.7(2) y
    S3 Hg2 Cs1 . 4_455 92.64(11) ?
    S2 Hg2 Cs1 . 4_455 80.40(11) ?
    S3 Hg2 Cs1 1_554 4_455 125.85(4) ?
    S3 Hg2 Cs1 . 3_545 92.64(11) ?
    S2 Hg2 Cs1 . 3_545 80.40(11) ?
    S3 Hg2 Cs1 1_554 3_545 125.85(4) ?
    Cs1 Hg2 Cs1 4_455 3_545 104.84(5) ?
    S3 Hg2 Cs1 . . 50.68(17) ?
    S2 Hg2 Cs1 . . 140.87(19) ?
    S3 Hg2 Cs1 1_554 . 51.17(12) ?
    Cs1 Hg2 Cs1 4_455 . 119.97(2) ?
    Cs1 Hg2 Cs1 3_545 . 119.97(2) ?
    S3 Hg2 Cs1 . 4_454 133.26(3) ?
    S2 Hg2 Cs1 . 4_454 49.02(6) ?
    S3 Hg2 Cs1 1_554 4_454 77.46(8) ?
    Cs1 Hg2 Cs1 4_455 4_454 56.09(3) ?
    Cs1 Hg2 Cs1 3_545 4_454 126.15(3) ?
    Cs1 Hg2 Cs1 . 4_454 111.95(3) ?
    S3 Hg2 Cs1 . 3_544 133.26(3) ?
    S2 Hg2 Cs1 . 3_544 49.02(6) ?
    S3 Hg2 Cs1 1_554 3_544 77.46(8) ?
    Cs1 Hg2 Cs1 4_455 3_544 126.15(3) ?
    Cs1 Hg2 Cs1 3_545 3_544 56.09(3) ?
    Cs1 Hg2 Cs1 . 3_544 111.95(3) ?
    Cs1 Hg2 Cs1 4_454 3_544 92.79(5) ?
    S1 Cs1 S1 6_544 4_454 108.22(17) ?
    S1 Cs1 S1 6_544 6_545 72.47(8) ?
    S1 Cs1 S1 4_454 6_545 176.94(13) ?
    S1 Cs1 S1 6_544 4_455 176.94(13) ?
    S1 Cs1 S1 4_454 4_455 72.47(8) ?
    S1 Cs1 S1 6_545 4_455 106.68(16) ?
    S1 Cs1 S2 6_544 3 99.89(11) ?
    S1 Cs1 S2 4_454 3 99.89(11) ?
    S1 Cs1 S2 6_545 3 77.06(11) ?
    S1 Cs1 S2 4_455 3 77.06(11) ?
    S1 Cs1 S3 6_544 1_554 71.57(10) ?
    S1 Cs1 S3 4_454 1_554 71.57(10) ?
    S1 Cs1 S3 6_545 1_554 111.39(9) ?
    S1 Cs1 S3 4_455 1_554 111.39(9) ?
    S2 Cs1 S3 3 1_554 164.39(19) ?
    S1 Cs1 S3 6_544 . 111.21(9) ?
    S1 Cs1 S3 4_454 . 111.21(9) ?
    S1 Cs1 S3 6_545 . 70.96(10) ?
    S1 Cs1 S3 4_455 . 70.96(10) ?
    S2 Cs1 S3 3 . 124.85(19) ?
    S3 Cs1 S3 1_554 . 70.76(11) ?
    Hg1 Cs1 Hg1 6_544 4_454 81.48(4) ?
    S1 Cs1 Hg1 6_544 4_455 146.72(8) ?
    S1 Cs1 Hg1 4_454 4_455 77.73(8) ?
    S1 Cs1 Hg1 6_545 4_455 103.37(9) ?
    S1 Cs1 Hg1 4_455 4_455 36.20(6) ?
    S2 Cs1 Hg1 3 4_455 111.51(11) ?
    S3 Cs1 Hg1 1_554 4_455 80.02(9) ?
    S3 Cs1 Hg1 . 4_455 40.70(2) ?
    Hg1 Cs1 Hg1 6_544 4_455 110.24(4) ?
    Hg1 Cs1 Hg1 4_454 4_455 60.09(3) ?
    Cs1 Cs1 Hg1 1_556 4_455 59.53(3) ?
    Cs1 Cs1 Hg1 1_554 4_455 120.47(3) ?
    Hg1 S1 Hg1 . 3_554 104.31(17) ?
    Hg1 S1 Hg1 . 3 104.03(17) ?
    Hg1 S1 Hg1 3_554 3 110.83(15) ?
    Hg1 S1 Cs1 . 3 85.86(12) ?
    Hg1 S1 Cs1 3_554 3 155.98(17) ?
    Hg1 S1 Cs1 3 3 86.99(14) ?
    Hg1 S1 Cs1 . 3_554 86.05(12) ?
    Hg1 S1 Cs1 3_554 3_554 86.37(14) ?
    Hg1 S1 Cs1 3 3_554 156.55(16) ?
    Cs1 S1 Cs1 3 3_554 72.47(8) ?
    Hg2 S2 Hg2 . 2 112.2(4) ?
    Hg2 S2 Cs1 . 4_454 100.76(3) ?
    Hg2 S2 Cs1 2 4_454 100.76(3) ?
    Hg2 S2 Cs1 . 3_544 100.76(3) ?
    Hg2 S2 Cs1 2 3_544 100.76(3) ?
    Cs1 S2 Cs1 4_454 3_544 140.9(3) ?
    Hg2 S3 Hg1 . 6_545 98.40(15) ?
    Hg2 S3 Hg1 . 4_455 98.40(15) ?
    Hg1 S3 Hg1 6_545 4_455 156.8(2) ?
    Hg2 S3 Hg2 . 1_556 101.9(2) ?
    Hg1 S3 Hg2 6_545 1_556 96.04(16) ?
    Hg1 S3 Hg2 4_455 1_556 96.04(16) ?
    Hg2 S3 Cs1 . 1_556 169.7(3) ?
    Hg1 S3 Cs1 6_545 1_556 80.31(13) ?
    Hg1 S3 Cs1 4_455 1_556 80.31(13) ?
    Hg2 S3 Cs1 1_556 1_556 88.40(19) ?
    Hg2 S3 Cs1 . . 99.0(2) ?
    Hg1 S3 Cs1 6_545 . 80.83(13) ?
    Hg1 S3 Cs1 4_455 . 80.83(13) ?
    Hg2 S3 Cs1 1_556 . 159.2(2) ?
    Cs1 S3 Cs1 1_556 . 70.76(11) ?
data_global
_journal_date_recd_electronic     2008-06-30
_journal_date_accepted     2008-07-24
_journal_name_full     'Acta Crystallographica, Section E'
_journal_year     2008
_journal_volume     64
_journal_issue      9
_journal_page_first     i55
_journal_page_last     i56
_journal_paper_category     QI
_journal_coeditor_code     WM2184
_publ_contact_author_name     'James A. Ibers'
_publ_contact_author_address
;
Department of Chemistry
Northwestern University
2145 Sheridan Road
Evanston, IL 60208-3113, USA
;
_publ_contact_author_email     ibers@chem.northwestern.edu
_publ_contact_author_fax     '+1 847 491 2976'
_publ_contact_author_phone     '+1 847 491 5449'
_publ_section_title
;
Dicaesium hexamercury heptasulfide, Cs~2~Hg~6~S~7~
;
loop_
    _publ_author_name
    _publ_author_footnote
    _publ_author_address
    'Bugaris, Daniel E.' .
;
Department of Chemistry
Northwestern University
2145 Sheridan Road
Evanston, IL 60208-3113, USA
;
    'Ibers, James A.' .
;
Department of Chemistry
Northwestern University
2145 Sheridan Road
Evanston, IL 60208-3113, USA
;
