# Supplementary material for: Dicaesium hexa­mercury hepta­sulfide
Source: Acta Crystallogr Sect E Struct Rep Online. 2008 Aug 9;64(Pt 9):i55–6. doi: 10.1107/S1600536808023477 (PMC2960640; doi:10.1107/S1600536808023477)
Supplement: Supplementary file 2 [file e-64-00i55-Isup2.hkl]

# 
# h,k,l, Fc-squared, Fo-squared, sigma(Fo-squared) and status flag 
# 
data_I
_shelx_title ' p42nm in P4(2)nm' 
_shelx_refln_list_code          4 
_shelx_F_calc_maximum      832.13 
_exptl_crystal_F_000      1404.00 
_reflns_d_resolution_high  0.7536 
 
loop_ 
 _symmetry_equiv_pos_as_xyz 
 'x, y, z' 
 '-x, -y, z' 
 '-y+1/2, x+1/2, z+1/2' 
 'y+1/2, -x+1/2, z+1/2' 
 'x+1/2, -y+1/2, z+1/2' 
 '-x+1/2, y+1/2, z+1/2' 
 '-y, -x, z' 
 'y, x, z' 
 
_cell_length_a    14.0631 
_cell_length_b    14.0631 
_cell_length_c     4.1895 
_cell_angle_alpha  90.000 
_cell_angle_beta   90.000 
_cell_angle_gamma  90.000 
 
_shelx_F_squared_multiplier     1.000 
 
loop_ 
 _refln_index_h 
 _refln_index_k 
 _refln_index_l 
 _refln_F_squared_calc 
 _refln_F_squared_meas 
 _refln_F_squared_sigma 
 _refln_observed_status 
   0   3  -5     1486.77      687.07    295.67 o 
   2   3  -5     5512.53     1072.98    290.11 o 
   3   3  -5    15434.90    10743.13    894.93 o 
   1   4  -5    15826.70    12984.36   1013.90 o 
   2   4  -5     2513.90      832.45    198.13 o 
   3   4  -5      193.76      -60.24    136.20 o 
   4   4  -5    14773.40    10155.29    878.93 o 
   0   5  -5    12982.63    11544.90   1254.49 o 
   1   5  -5     3597.91     1382.00    227.91 o 
   2   5  -5      577.28      212.51    192.62 o 
   3   5  -5     5034.56     1198.53    208.66 o 
   4   5  -5    10382.26    10315.96    616.38 o 
   2   6  -5     2016.17      544.22    202.14 o 
   4   6  -5     1086.13       66.15    333.56 o 
   3   7  -5     1850.78     -224.21    554.72 o 
   0   0  -4   129070.74   134315.58   3177.89 o 
   1   1  -4    36962.23    41721.36    871.93 o 
   0   2  -4     3637.45     3708.43    142.87 o 
   1   2  -4     8533.95     9618.65    205.92 o 
   2   2  -4     2757.71     2729.67    204.79 o 
   1   3  -4     7774.35     8125.48    211.84 o 
   2   3  -4    34326.05    36737.97    708.80 o 
   3   3  -4    32796.17    35026.95   1090.93 o 
   0   4  -4     9931.42    10361.43    334.66 o 
   1   4  -4    20026.92    21675.09    415.07 o 
   2   4  -4      343.55      389.04    102.15 o 
   3   4  -4     5584.78     5447.49    217.56 o 
   4   4  -4     4694.57     4191.13    278.14 o 
   1   5  -4    18786.50    20043.90    399.23 o 
   2   5  -4    16602.62    17227.50    356.44 o 
   3   5  -4    26640.50    27766.38    649.60 o 
   4   5  -4    13800.73    13341.00    386.81 o 
   5   5  -4     8928.15     8480.42    414.31 o 
   0   6  -4    38274.63    43119.16   1012.78 o 
   1   6  -4     6878.22     6999.49    201.53 o 
   2   6  -4     5887.21     5868.63    185.10 o 
   3   6  -4    16177.79    16152.34    391.36 o 
   4   6  -4     4515.50     4433.19    220.96 o 
   5   6  -4      374.78      205.62    143.48 o 
   6   6  -4    17620.34    18145.19    694.39 o 
   1   7  -4      830.97      966.94    129.01 o 
   2   7  -4    10524.90    10567.36    262.53 o 
   3   7  -4    18139.43    17785.01    399.63 o 
   4   7  -4    11049.29    11314.77    359.80 o 
   5   7  -4     4030.03     3505.64    219.82 o 
   6   7  -4     2087.14     1798.36    214.27 o 
   7   7  -4    38043.45    37877.11   1278.44 o 
   0   8  -4    23040.11    24759.17    746.68 o 
   1   8  -4    14677.53    15091.07    329.62 o 
   2   8  -4     3033.36     2533.21    181.06 o 
   3   8  -4     5993.87     5415.25    190.66 o 
   4   8  -4     7770.48     7542.23    292.39 o 
   5   8  -4     1040.78      421.73    173.38 o 
   6   8  -4    14937.92    14173.52    438.29 o 
   7   8  -4    19841.29    20093.48    575.03 o 
   8   8  -4      142.17      140.83    254.65 o 
   1   9  -4     3928.40     3682.31    179.23 o 
   2   9  -4    39326.34    40838.25    730.75 o 
   3   9  -4     4326.69     3905.58    173.79 o 
   4   9  -4     1997.24     1297.57    166.57 o 
   5   9  -4     4037.54     3405.10    291.77 o 
   6   9  -4     1071.96      750.99    200.61 o 
   7   9  -4      160.33      -52.68    291.35 o 
   0  10  -4    30569.83    33169.02   1097.39 o 
   1  10  -4     2023.34     2400.42    190.00 o 
   2  10  -4     3724.36     3734.83    196.57 o 
   3  10  -4       20.97       79.02    128.36 o 
   4  10  -4    14189.23    13986.99    336.23 o 
   5  10  -4     3242.12     2379.07    264.59 o 
   6  10  -4    18153.71    15927.96    829.21 o 
   1  11  -4     2204.59     3042.00    224.31 o 
   2  11  -4     2342.67     2843.04    254.87 o 
   3  11  -4      204.71      322.54    162.77 o 
   4  11  -4    39199.07    37857.75   1931.90 o 
   2  12  -4     1802.05      697.37    459.14 o 
   3  12  -4     3299.15     1895.54    709.06 o 
   0   1  -3    45539.80    48541.25    689.84 o 
   1   1  -3     9530.26     9742.34    228.45 o 
   1   2  -3    13180.56    13776.62    204.33 o 
   2   2  -3   119635.52   123426.80   2306.18 o 
   0   3  -3     1921.15     2096.19    119.93 o 
   1   3  -3    41327.00    44152.53    654.51 o 
   2   3  -3    27655.21    28355.43    483.64 o 
   3   3  -3    33706.62    34193.35    981.84 o 
   1   4  -3    23437.04    24970.67    410.58 o 
   2   4  -3     9914.72    10218.06    236.78 o 
   3   4  -3     3733.75     3610.27    155.14 o 
   4   4  -3    32045.92    31653.84    974.40 o 
   0   5  -3    24697.89    26014.86    525.28 o 
   1   5  -3    11168.58    11537.20    212.70 o 
   2   5  -3     2403.09     2780.24    189.41 o 
   3   5  -3    15619.01    15843.08    423.07 o 
   4   5  -3    26861.70    25960.78    604.29 o 
   5   5  -3    78450.83    78062.34   2249.54 o 
   1   6  -3    63976.32    66966.75    868.03 o 
   2   6  -3     6168.33     6053.77    176.38 o 
   3   6  -3    63601.98    65379.37   1322.22 o 
   4   6  -3    11545.68    11484.29    326.63 o 
   5   6  -3    16510.07    15779.38    479.46 o 
   6   6  -3     3318.27     3094.40    257.88 o 
   0   7  -3    80155.13    86532.08   1608.68 o 
   1   7  -3     8856.54     9086.14    183.20 o 
   2   7  -3     2205.37     2799.46    155.15 o 
   3   7  -3    17315.28    16924.87    444.85 o 
   4   7  -3    18456.67    17887.60    451.98 o 
   5   7  -3    11676.98    11118.80    330.71 o 
   6   7  -3     3386.02     2942.28    187.77 o 
   7   7  -3    10850.59    10336.71    460.03 o 
   1   8  -3     9276.85     9196.76    186.60 o 
   2   8  -3    33042.46    33504.20    569.88 o 
   3   8  -3      171.88       72.35    105.51 o 
   4   8  -3    17613.40    16838.71    434.98 o 
   5   8  -3     1396.08     1437.37    161.89 o 
   6   8  -3    10037.78     9485.48    309.76 o 
   7   8  -3     4295.36     4035.29    211.69 o 
   8   8  -3    20583.69    20943.44    779.12 o 
   0   9  -3    16528.18    16646.48    393.15 o 
   1   9  -3     5464.51     5176.37    148.42 o 
   2   9  -3    21115.65    20895.77    367.20 o 
   3   9  -3     5912.31     5223.78    220.82 o 
   4   9  -3     7435.54     6716.36    242.85 o 
   5   9  -3    22057.77    21023.98    538.31 o 
   6   9  -3    52501.77    52432.65   1188.42 o 
   7   9  -3     5429.21     4924.46    232.38 o 
   8   9  -3      993.29      791.06    183.40 o 
   9   9  -3    18108.10    18258.28    735.18 o 
   1  10  -3    21798.92    22331.56    377.21 o 
   2  10  -3    25158.54    25499.58    430.40 o 
   3  10  -3     1117.07     1217.25    164.61 o 
   4  10  -3     7272.81     6729.21    258.20 o 
   5  10  -3    12886.80    12055.38    373.70 o 
   6  10  -3     3805.90     3171.79    235.07 o 
   7  10  -3     6358.54     5658.50    247.13 o 
   8  10  -3    19800.60    19109.70    534.61 o 
   9  10  -3    12841.78    13089.37    426.82 o 
  10  10  -3     2607.38     2507.32    477.55 o 
   0  11  -3    49786.06    52561.89   1054.26 o 
   1  11  -3     4837.16     4440.28    150.28 o 
   2  11  -3     1222.21     1421.00    133.49 o 
   3  11  -3    19039.42    18753.62    382.21 o 
   4  11  -3     8128.12     7174.50    280.05 o 
   5  11  -3       87.39       61.91    140.62 o 
   7  11  -3     4443.20     3729.10    490.51 o 
   8  11  -3     4912.80     4686.19    259.18 o 
   9  11  -3     1091.89     1221.19    219.56 o 
   1  12  -3     4476.54     4287.03    155.40 o 
   2  12  -3    27107.56    27689.14    513.97 o 
   3  12  -3      390.23      518.20    119.73 o 
   4  12  -3     6467.29     5816.76    217.08 o 
   5  12  -3      948.20      910.41    203.21 o 
   6  12  -3     3164.35     2923.92    383.26 o 
   7  12  -3     5683.24     4577.23    271.66 o 
   8  12  -3     6445.24     5966.14    378.38 o 
   0  13  -3      249.55      369.28    170.26 o 
   1  13  -3     3732.35     3611.55    231.08 o 
   2  13  -3     9903.03     9217.18    248.74 o 
   3  13  -3     8060.65     7925.01    226.85 o 
   4  13  -3     4820.61     4280.28    191.23 o 
   5  13  -3     2275.92     2767.82    300.22 o 
   6  13  -3    24080.76    23608.51    621.87 o 
   7  13  -3     9196.39     9060.86    638.26 o 
   1  14  -3     3290.39     3583.91    302.39 o 
   2  14  -3    12795.45    12967.80    312.67 o 
   3  14  -3    24972.53    24374.28    492.83 o 
   4  14  -3     2180.89     2603.05    212.33 o 
   5  14  -3     8629.42     8426.92    281.47 o 
   0  15  -3     8161.01     8413.13    441.74 o 
   1  15  -3     8008.13     7741.19    269.05 o 
   2  15  -3      880.80     1345.45    206.60 o 
   0   0  -2   692442.88   579142.69  29847.14 o 
   1   1  -2    48433.19    46909.87    785.85 o 
   0   2  -2     4380.92     3914.42    109.25 o 
   1   2  -2    14120.30    14164.07    220.33 o 
   2   2  -2     8754.72     8361.53    205.80 o 
   1   3  -2     6798.98     6576.94    126.67 o 
   2   3  -2    37744.28    37626.45    523.15 o 
   3   3  -2    82772.14    77903.05   1814.74 o 
   0   4  -2   142622.31   145334.66   2121.81 o 
   1   4  -2   102126.02   100996.45   1293.22 o 
   2   4  -2    12476.98    11830.38    207.55 o 
   3   4  -2    61858.26    58824.14    877.65 o 
   4   4  -2    35510.46    34535.90    715.89 o 
   1   5  -2    26813.23    26325.69    431.69 o 
   2   5  -2    41702.41    41188.12    691.00 o 
   3   5  -2    51200.96    50356.92    859.80 o 
   4   5  -2    34359.94    34625.55    596.92 o 
   5   5  -2    35589.80    36848.71   1117.75 o 
   0   6  -2    33048.09    32723.96    654.75 o 
   1   6  -2     6931.11     6455.60    154.77 o 
   2   6  -2     4955.90     3940.27    510.47 o 
   3   6  -2    15324.52    15119.19    310.65 o 
   4   6  -2    17859.15    18234.08    384.35 o 
   5   6  -2      667.14      806.36    111.96 o 
   6   6  -2    19464.09    19009.36    606.96 o 
   1   7  -2     4597.07     4379.88    130.36 o 
   2   7  -2    22906.07    22524.37    412.04 o 
   3   7  -2    46393.34    46220.50    791.04 o 
   4   7  -2    11132.90    11225.43    255.35 o 
   5   7  -2    19874.84    20039.26    481.43 o 
   6   7  -2     9133.45     9448.97    284.44 o 
   7   7  -2    89447.83    93985.37   2677.08 o 
   0   8  -2    43482.73    46055.19    882.21 o 
   1   8  -2    88891.45    92872.80   1238.58 o 
   2   8  -2     6297.45     6067.91    174.57 o 
   3   8  -2    71682.70    73936.23   1203.56 o 
   4   8  -2     7922.10     7552.24    202.31 o 
   5   8  -2     2056.12     2144.58    168.44 o 
   6   8  -2    59346.80    61966.10   1283.04 o 
   7   8  -2    17036.71    17327.60    490.12 o 
   8   8  -2      498.22      623.04    207.02 o 
   1   9  -2    22151.11    23355.75    360.60 o 
   2   9  -2    47360.98    48152.00    846.78 o 
   3   9  -2     2885.01     3495.20    248.08 o 
   4   9  -2     3095.22     3160.06    151.50 o 
   5   9  -2    53311.52    54213.00   1105.61 o 
   6   9  -2     3609.39     3441.74    184.11 o 
   7   9  -2     7138.34     6755.81    256.75 o 
   8   9  -2    17038.94    18242.47    486.14 o 
   9   9  -2     5779.65     5400.19    528.89 o 
   0  10  -2    28749.73    29924.60    629.57 o 
   1  10  -2     5676.50     5260.64    138.81 o 
   2  10  -2     4256.11     4143.95    162.52 o 
   3  10  -2       69.13       20.65     91.51 o 
   4  10  -2    12501.58    11796.47    291.99 o 
   5  10  -2     8008.24     7412.72    264.53 o 
   6  10  -2    14198.64    13802.26    394.81 o 
   7  10  -2     1518.57     1664.71    190.21 o 
   8  10  -2    10799.59     9817.53    340.04 o 
   9  10  -2     7333.39     7820.47    305.26 o 
  10  10  -2    15827.67    16882.14    678.44 o 
   1  11  -2    11216.72    11412.56    227.03 o 
   2  11  -2    20068.16    20697.83    346.94 o 
   3  11  -2     3843.58     3927.30    183.84 o 
   4  11  -2    62421.55    62846.39   1095.77 o 
   5  11  -2    14737.66    13651.28    408.76 o 
   6  11  -2    10346.69     9274.08    316.74 o 
   7  11  -2    11243.78    10577.74    353.49 o 
   8  11  -2    27192.35    27586.75    687.23 o 
   9  11  -2     4510.50     4553.19    284.28 o 
  10  11  -2      268.00      414.50    204.97 o 
  11  11  -2     8560.72     9172.83    503.43 o 
   0  12  -2    59055.83    61923.24   1338.46 o 
   1  12  -2     3828.19     3700.78    132.88 o 
   2  12  -2     3663.35     3526.62    129.65 o 
   3  12  -2    29983.13    29956.99    506.94 o 
   4  12  -2    23632.94    23557.96    479.35 o 
   5  12  -2    26121.78    25089.92    619.11 o 
   6  12  -2     7647.91     6919.00    271.49 o 
   7  12  -2    12202.36    11497.06    372.72 o 
   8  12  -2     5522.99     5330.98    250.87 o 
   9  12  -2    15307.67    15511.64    464.94 o 
  10  12  -2     6778.46     6562.98    295.77 o 
  11  12  -2     1824.81     2565.12    309.99 o 
   1  13  -2    24920.60    26541.69    446.26 o 
   2  13  -2    11846.72    12418.35    255.24 o 
   3  13  -2     8107.60     8038.35    193.25 o 
   4  13  -2     4165.31     3959.09    202.23 o 
   5  13  -2     7457.25     6946.25    271.53 o 
   6  13  -2     4267.72     4258.40    257.15 o 
   7  13  -2      961.56     1174.27    196.33 o 
   8  13  -2    11318.58    11585.82    370.65 o 
   9  13  -2     6254.92     5963.48    282.98 o 
  10  13  -2     2323.91     3497.43    301.71 o 
   0  14  -2    10116.59    10267.21    340.58 o 
   1  14  -2     6029.70     5866.89    184.83 o 
   2  14  -2     1184.38     1244.16    127.29 o 
   3  14  -2     5788.19     5738.46    167.95 o 
   4  14  -2     5787.78     5283.98    167.71 o 
   5  14  -2     1092.91     1053.95    202.64 o 
   6  14  -2     2826.24     3318.59    266.80 o 
   7  14  -2     6878.81     6499.42    289.75 o 
   8  14  -2      292.55      318.37    218.49 o 
   9  14  -2     4535.50     4921.42    426.85 o 
   1  15  -2    17120.00    17739.29    352.93 o 
   2  15  -2      544.57      597.83    123.41 o 
   3  15  -2    13769.73    13335.74    278.00 o 
   4  15  -2    12517.90    12404.53    354.89 o 
   5  15  -2     7183.32     6804.86    252.07 o 
   6  15  -2     4467.29     4385.28    302.26 o 
   7  15  -2    11172.25    10696.45    529.33 o 
   8  15  -2     5844.04     5977.65    403.55 o 
   0  16  -2    10437.99    10456.59    630.50 o 
   1  16  -2     5031.13     3036.69    325.94 o 
   2  16  -2     3011.19     1831.26    283.83 o 
   3  16  -2     2035.68     1237.47    272.65 o 
   0   1  -1    10942.64    10391.82    388.56 o 
   1   1  -1     4069.33     3524.17     83.01 o 
   1   2  -1    62245.91    57712.43    759.66 o 
   2   2  -1   547780.06   503907.22  17722.98 o 
   1   3  -1    23043.86    21773.62    346.36 o 
   2   3  -1    70229.67    66678.26    908.60 o 
   3   3  -1    22442.09    22951.92    467.37 o 
   1   4  -1    13433.03    12853.16    231.09 o 
   2   4  -1    22396.94    22214.60    347.74 o 
   3   4  -1    13385.05    13243.22    222.20 o 
   4   4  -1    29716.74    30367.06    660.71 o 
   0   5  -1    45883.06    46529.57    913.66 o 
   1   5  -1    22519.25    21822.90    367.55 o 
   2   5  -1    13494.83    12975.97    212.81 o 
   3   5  -1    37451.72    37032.21    530.03 o 
   4   5  -1     7981.92     7551.65    145.97 o 
   5   5  -1   159209.41   165684.70   3179.13 o 
   1   6  -1   249072.09   257482.27   3718.55 o 
   2   6  -1    13508.41    13175.47    229.47 o 
   3   6  -1   181992.28   187197.75   2883.99 o 
   4   6  -1    44752.92    45325.86    653.65 o 
   5   6  -1    26581.91    27188.66    488.35 o 
   6   6  -1     1266.30     1484.40    119.75 o 
   0   7  -1   116851.65   121928.53   2138.71 o 
   1   7  -1     9176.55     8967.50    196.66 o 
   2   7  -1     3918.77     3763.71    126.52 o 
   3   7  -1    63374.29    65890.54   1095.76 o 
   4   7  -1    11678.93    11587.16    217.70 o 
   5   7  -1    25836.80    26616.64    421.61 o 
   6   7  -1      965.60     1377.55     91.69 o 
   7   7  -1    42183.17    43652.57    967.40 o 
   1   8  -1     5342.45     4833.95    151.70 o 
   2   8  -1     9371.04     8884.11    216.37 o 
   3   8  -1     1183.52     1222.71    125.15 o 
   4   8  -1     6081.22     5104.00    268.40 o 
   5   8  -1     1457.80     1647.28    126.62 o 
   6   8  -1    39683.50    41116.77    708.90 o 
   7   8  -1     9398.69     9529.35    250.55 o 
   8   8  -1     7009.87     6472.64    345.75 o 
   0   9  -1    65563.84    70047.99   1298.53 o 
   1   9  -1     1674.14     1609.40     74.53 o 
   2   9  -1    17472.94    17000.10    364.98 o 
   3   9  -1    26681.58    26147.43    499.58 o 
   4   9  -1    32979.75    33568.34    604.25 o 
   5   9  -1    43100.98    44560.95    767.66 o 
   6   9  -1    43974.81    47802.26    814.44 o 
   7   9  -1    23880.63    25736.85    537.23 o 
   8   9  -1     2844.95     2508.28    219.12 o 
   9   9  -1    53444.96    56383.86   1752.92 o 
   1  10  -1    90856.49    97297.64   1326.47 o 
   2  10  -1    54708.59    55854.52    976.95 o 
   3  10  -1     1186.09     1259.47    120.44 o 
   4  10  -1    11466.75    11009.65    262.33 o 
   5  10  -1    50720.85    51865.67    901.22 o 
   6  10  -1     8538.23     8466.92    226.76 o 
   7  10  -1    22240.70    22891.91    560.23 o 
   8  10  -1    30413.39    31172.11    743.17 o 
   9  10  -1     2300.50     2634.13    240.97 o 
  10  10  -1     3828.38     4744.95    390.57 o 
   0  11  -1    16455.64    17096.44    449.91 o 
   1  11  -1    16127.48    16896.92    299.35 o 
   2  11  -1     2590.30     2707.52    100.71 o 
   3  11  -1    60834.84    62138.03   1076.59 o 
   4  11  -1     4988.74     4549.42    167.18 o 
   5  11  -1      314.74      218.66    103.05 o 
   6  11  -1    30342.19    30743.89    563.23 o 
   7  11  -1    15883.16    15891.92    431.76 o 
   8  11  -1    14573.76    14870.78    427.42 o 
   9  11  -1     1711.69     2122.48    237.18 o 
  10  11  -1    20985.55    22301.93    578.92 o 
  11  11  -1    13214.09    13544.28    606.74 o 
   1  12  -1      336.00      426.82     77.10 o 
   2  12  -1     7954.43     7861.11    174.77 o 
   3  12  -1     1369.91     1692.45    148.19 o 
   4  12  -1     1933.04     2284.77    168.71 o 
   5  12  -1     3145.66     2995.54    176.64 o 
   6  12  -1     1680.47     1931.71    153.85 o 
   7  12  -1     8602.42     8252.56    297.85 o 
   8  12  -1    12710.57    12425.34    390.78 o 
   9  12  -1     3085.54     2856.60    260.16 o 
  10  12  -1     8067.90     7721.14    307.21 o 
  11  12  -1     4563.26     5624.27    339.72 o 
  12  12  -1    40180.29    41153.43   2321.76 o 
   0  13  -1     1030.58     1347.26    157.72 o 
   1  13  -1    16979.65    18111.14    314.66 o 
   2  13  -1    17407.85    17637.90    306.99 o 
   3  13  -1    23350.34    23765.54    390.38 o 
   4  13  -1    12491.58    11810.49    299.15 o 
   5  13  -1     3277.09     3222.87    196.01 o 
   6  13  -1    29108.46    28600.59    566.10 o 
   7  13  -1     6041.43     5287.77    250.10 o 
   8  13  -1     8335.51     7795.87    304.09 o 
   9  13  -1     1281.29     1412.15    236.17 o 
  10  13  -1     7133.24     7032.94    295.09 o 
  11  13  -1     1511.46     1711.48    243.57 o 
  12  13  -1      143.66      301.32    206.31 o 
   1  14  -1     3706.40     4128.16    329.77 o 
   2  14  -1    47572.72    50572.91   1148.43 o 
   3  14  -1    29547.74    30814.33    780.87 o 
   4  14  -1      551.22      483.71    172.43 o 
   5  14  -1    29794.04    30005.28    695.28 o 
   6  14  -1      605.77      810.98    174.25 o 
   7  14  -1    33221.82    32278.20   1003.31 o 
   8  14  -1     3841.14     4348.07    371.78 o 
   9  14  -1    15563.34    15691.81    613.36 o 
  10  14  -1    18047.53    17835.99    738.47 o 
  11  14  -1     3994.20     5314.31    524.53 o 
   0  15  -1    27833.69    31198.69   1157.05 o 
   1  15  -1    11322.34    10735.27    408.60 o 
   2  15  -1     3939.10     3378.22    306.78 o 
   3  15  -1     8367.07     8050.20    343.52 o 
   4  15  -1    13003.27    12934.19    471.21 o 
   5  15  -1       32.93       17.68    191.98 o 
   6  15  -1     8461.42     8088.47    382.54 o 
   7  15  -1      872.35      550.94    309.58 o 
   8  15  -1     3937.58     4420.14    475.94 o 
   9  15  -1     2456.33     3261.71    439.74 o 
   1  16  -1     5541.99     4183.68    331.29 o 
   2  16  -1     1654.53     1194.05    250.50 o 
   3  16  -1      137.79       59.78    212.90 o 
   4  16  -1      790.02      344.06    258.43 o 
   5  16  -1     2486.10     2273.47    428.69 o 
   6  16  -1      529.08      662.77    292.24 o 
   0  17  -1    22011.90    22349.07    943.58 o 
   1  17  -1    23180.19    23529.86    686.04 o 
   2  17  -1      293.55      464.96    240.41 o 
   3  17  -1     3950.40     1837.88    402.94 o 
   4  17  -1     3311.97     1748.78    777.57 o 
   5  17  -1    17176.39    14162.90   1240.14 o 
   1   1   0     4254.87     3890.50    172.76 o 
   0   2   0     4916.26     5580.38    203.65 o 
   1   2   0    13576.92    12347.81    212.81 o 
   2   2   0     3661.52     3609.28    114.07 o 
   1   3   0     8080.79     7563.97    125.10 o 
   2   3   0     4627.67     4136.56     87.15 o 
   3   3   0   195408.72   195735.38   3695.02 o 
   0   4   0   274210.56   273094.28   5756.92 o 
   1   4   0   207695.23   209753.14   2876.79 o 
   2   4   0    14804.74    13392.21    226.95 o 
   3   4   0   142122.28   143835.69   2146.07 o 
   4   4   0   106806.80   112004.48   2159.85 o 
   1   5   0     9884.23     9601.53    269.28 o 
   2   5   0    60578.69    59303.09    827.67 o 
   3   5   0    39959.84    36569.41    568.74 o 
   4   5   0    50993.06    51700.83    736.43 o 
   5   5   0    86592.00    91556.07   1790.32 o 
   0   6   0     2365.77     2160.51     89.16 o 
   1   6   0      678.88      559.45     41.97 o 
   2   6   0     2629.30     2379.25     72.31 o 
   3   6   0      977.55      713.15     59.12 o 
   4   6   0    48850.93    46465.23    672.17 o 
   5   6   0      644.52      583.69     65.40 o 
   6   6   0      548.94      563.96     98.02 o 
   1   7   0     3367.87     2786.43     77.42 o 
   2   7   0    30644.64    31585.06    477.12 o 
   3   7   0    45505.99    44485.25    648.89 o 
   4   7   0      739.77      692.12     64.88 o 
   5   7   0    55599.22    55950.20    806.89 o 
   6   7   0    15483.52    15700.92    275.69 o 
   7   7   0   155896.81   167589.23   3227.06 o 
   0   8   0    36006.96    33217.35    697.23 o 
   1   8   0   173929.73   165761.22   2142.85 o 
   2   8   0    18179.23    18381.93    303.02 o 
   3   8   0   152728.73   157971.97   2199.32 o 
   4   8   0    10839.62    10557.18    203.09 o 
   5   8   0     2108.73     1953.32     93.41 o 
   6   8   0    78499.26    80146.55   1133.40 o 
   7   8   0     1595.15     1777.41    103.56 o 
   8   8   0       39.37       71.18     94.16 o 
   1   9   0    59433.39    59141.11    912.39 o 
   2   9   0    26569.71    25211.53    398.04 o 
   3   9   0     2812.88     2420.99     91.98 o 
   4   9   0     2796.45     2633.20     96.55 o 
   5   9   0    86078.84    91760.98   1291.88 o 
   6   9   0     4954.85     4525.83    129.20 o 
   7   9   0     9047.73     8633.99    188.42 o 
   8   9   0    33314.35    34537.30    541.58 o 
   9   9   0    13400.23    13830.17    376.38 o 
   0  10   0      486.54      485.40     87.85 o 
   1  10   0     9300.52     8228.30    156.30 o 
   2  10   0       32.34       52.89     84.54 o 
   3  10   0      291.02      278.97     96.75 o 
   4  10   0      850.80     1069.13    130.51 o 
   5  10   0    11117.21    11478.92    290.21 o 
   6  10   0       46.66      154.76    107.78 o 
   7  10   0     1335.50     1521.96    145.19 o 
   8  10   0    24334.32    24423.58    487.80 o 
   9  10   0     9384.60     9332.30    252.56 o 
  10  10   0    33923.51    35464.02   1203.42 o 
   1  11   0    29737.49    27265.25    502.21 o 
   2  11   0    37288.11    34215.04    598.60 o 
   3  11   0     3009.10     2844.13    154.21 o 
   4  11   0    66717.10    70136.98   1393.56 o 
   5  11   0    16956.70    17111.55    383.20 o 
   6  11   0    18595.75    18715.37    411.19 o 
   7  11   0    15454.25    15621.27    373.46 o 
   8  11   0    18860.83    18923.63    435.17 o 
   9  11   0     1303.21     1645.25    168.64 o 
  10  11   0      175.17      214.25    212.55 o 
  11  11   0    20767.26    23780.53    935.16 o 
   0  12   0   115936.02   111695.63   3226.35 o 
   1  12   0     2299.49     2571.69    237.19 o 
   2  12   0     1289.78     1136.66    196.46 o 
   3  12   0    56618.23    55377.78   1221.53 o 
   4  12   0    33596.50    32494.72    791.58 o 
   5  12   0    36417.16    36543.37    860.73 o 
   6  12   0     6413.91     6518.00    274.50 o 
   7  12   0    20715.46    20690.55    541.72 o 
   8  12   0     3459.79     3193.21    243.03 o 
   9  12   0    30765.15    31010.22    954.51 o 
  10  12   0     1773.47     1691.55    361.74 o 
  11  12   0     1167.18     1469.10    389.29 o 
   1  13   0    30459.85    29256.12    766.53 o 
   2  13   0    12082.60    11510.29    405.26 o 
   3  13   0    15591.58    15617.36    468.95 o 
   4  13   0     6376.72     6348.75    278.26 o 
   5  13   0    16219.76    16210.79    475.91 o 
   6  13   0     7628.04     7644.52    308.64 o 
   7  13   0     3251.07     2736.29    281.87 o 
   8  13   0    19782.71    19769.46    527.85 o 
   9  13   0     9276.24     9148.83    509.89 o 
  10  13   0     2045.46     2625.01    403.16 o 
  11  13   0      282.16      461.05    326.75 o 
   0  14   0      514.86      497.37    266.14 o 
   1  14   0     2123.08     1954.65    247.84 o 
   2  14   0      462.82      645.46    176.76 o 
   3  14   0        8.81      -12.45    156.61 o 
   4  14   0       33.39       77.74    155.66 o 
   5  14   0     1454.75     1288.06    204.25 o 
   6  14   0     2015.14     2308.48    228.47 o 
   7  14   0    12738.34    11952.63    391.91 o 
   8  14   0       93.18       44.44    174.65 o 
   9  14   0     1429.86     1454.71    349.32 o 
  10  14   0    26614.43    27708.46   1029.51 o 
  11  14   0     4660.28     5289.94    481.83 o 
   1  15   0    25724.70    24951.37    694.62 o 
   2  15   0     1171.31     1230.54    214.80 o 
   3  15   0    27388.10    26482.82    704.46 o 
   4  15   0    17676.15    16854.44    507.98 o 
   5  15   0     3364.33     3628.86    307.99 o 
   6  15   0     4542.68     4270.18    335.86 o 
   7  15   0     6375.29     5589.80    271.35 o 
   8  15   0     9560.14     8880.34    332.21 o 
   9  15   0      373.18      658.40    306.17 o 
  10  15   0     2340.83     3080.69    440.93 o 
  11  15   0     1765.18     2516.77    478.95 o 
   0  16   0    15954.22    14952.95   1037.60 o 
   1  16   0     3336.36     3669.54    357.63 o 
   2  16   0     3803.22     3583.89    295.42 o 
   3  16   0     2926.07     2405.39    269.99 o 
   4  16   0     8279.30     7789.13    336.22 o 
   5  16   0    21158.62    20821.09    588.47 o 
   6  16   0    29598.08    29102.37    949.83 o 
   7  16   0    11397.93    10279.84    365.57 o 
   8  16   0     3656.82     4589.93    488.99 o 
   1  17   0     4395.90     3296.92    377.05 o 
   2  17   0    25071.02    26343.96    733.26 o 
   3  17   0      958.72      669.29    236.43 o 
   4  17   0    10383.75    10271.34    401.34 o 
   5  17   0     2550.45     2102.57    554.03 o 
   6  17   0     6956.71     6230.56    804.27 o 
   7  17   0     1500.33     1290.50    594.68 o 
   0   1   1    12739.39    12018.76    195.07 o 
   1   1   1     3307.94     3003.37     87.95 o 
   1   2   1    59715.63    55306.57    787.10 o 
   2   2   1   542410.44   527714.12  10186.50 o 
   0   3   1    14654.55    15240.87    392.61 o 
   1   3   1    23259.57    21912.97    325.28 o 
   2   3   1    71175.17    66927.43    971.09 o 
   3   3   1    21807.72    21246.64    579.88 o 
   1   4   1    14252.46    13345.31    228.61 o 
   2   4   1    24494.20    23536.57    410.92 o 
   3   4   1    12640.51    11609.32    238.85 o 
   4   4   1    29720.15    29424.37    720.56 o 
   0   5   1    40489.92    39867.03    912.41 o 
   1   5   1    22566.20    21836.90    394.77 o 
   2   5   1    14318.57    13575.74    249.70 o 
   3   5   1    37461.59    36526.82    590.88 o 
   4   5   1     7530.44     7138.48    169.11 o 
   5   5   1   158775.80   169369.16   5233.40 o 
   1   6   1   250184.62   250540.23   3771.32 o 
   2   6   1    13930.80    13754.00    263.29 o 
   3   6   1   177308.50   188843.30   2728.00 o 
   4   6   1    44817.16    46011.39    858.74 o 
   5   6   1    28812.64    30412.97    509.64 o 
   6   6   1      836.91      928.62    132.85 o 
   0   7   1   114811.95   115889.42   3360.90 o 
   1   7   1     9758.75     9581.16    219.18 o 
   2   7   1     3787.98     3502.38    186.20 o 
   3   7   1    63731.08    64888.31   1239.95 o 
   4   7   1    12260.29    12182.82    359.24 o 
   5   7   1    25557.95    25017.53    467.17 o 
   6   7   1      874.46      872.56     98.24 o 
   7   7   1    42046.85    42438.27   1454.28 o 
   1   8   1     5909.15     5692.92    163.23 o 
   2   8   1    12934.20    11668.05    978.62 o 
   3   8   1      357.20      240.37     72.21 o 
   4   8   1     3955.06     3406.40    219.20 o 
   5   8   1     1841.62     1838.14    119.01 o 
   6   8   1    39335.02    38767.75    693.90 o 
   7   8   1    10076.95     9988.69    237.72 o 
   8   8   1     5613.25     5302.30    246.77 o 
   0   9   1    59954.23    69147.45   2128.02 o 
   1   9   1     1475.14     1808.01    214.60 o 
   2   9   1    18627.61    19514.72    526.52 o 
   3   9   1    27197.78    27438.70    516.56 o 
   4   9   1    32856.34    33101.71    613.60 o 
   5   9   1    43001.18    42782.78    775.05 o 
   6   9   1    46044.75    44502.65    810.87 o 
   7   9   1    23581.08    23975.86    462.76 o 
   8   9   1     2806.27     2857.86    134.00 o 
   9   9   1    53026.59    58109.95   1256.84 o 
   1  10   1    87759.33   101941.50   2074.83 o 
   2  10   1    54322.29    58138.98    996.26 o 
   3  10   1     1490.10     1704.25    123.87 o 
   4  10   1    11386.31    10728.15    264.02 o 
   5  10   1    52797.02    52718.65    914.07 o 
   6  10   1     8492.89     7764.45    217.46 o 
   7  10   1    23981.13    24023.08    470.20 o 
   8  10   1    30359.98    30949.43    591.74 o 
   9  10   1     2412.47     2224.93    148.91 o 
  10  10   1     3804.63     3812.59    245.94 o 
   0  11   1    20041.10    21738.58    933.88 o 
   1  11   1    17624.92    20618.87    600.50 o 
   2  11   1     2142.53     2354.15    275.52 o 
   3  11   1    60693.82    64166.41   1090.51 o 
   4  11   1     5343.85     5064.19    169.54 o 
   5  11   1      298.57      226.33     89.19 o 
   6  11   1    28746.90    27448.00    553.65 o 
   7  11   1    14376.75    14019.96    330.93 o 
   8  11   1    13726.80    13845.97    326.09 o 
   9  11   1     1864.03     1530.20    210.07 o 
  10  11   1    20326.45    19503.60    579.75 o 
  11  11   1    13199.18    12294.16    639.68 o 
   1  12   1      808.99     1004.28    195.40 o 
   2  12   1     7388.81     8022.30    338.78 o 
   3  12   1     2462.97     2476.30    186.66 o 
   4  12   1     1968.17     1884.29    164.02 o 
   5  12   1     2405.56     2113.70    180.79 o 
   6  12   1     2160.69     1806.90    165.45 o 
   7  12   1     8005.03     7500.16    303.75 o 
   8  12   1    13073.76    12436.34    400.73 o 
   9  12   1     2472.35     2305.74    414.31 o 
  10  12   1     8138.07     7216.69    359.24 o 
  11  12   1     5083.31     4092.62    622.44 o 
   0  13   1     1403.16     1358.77    308.30 o 
   1  13   1    16579.20    17261.06    535.28 o 
   2  13   1    16872.70    16423.36    521.87 o 
   3  13   1    22900.21    23876.38    709.43 o 
   4  13   1    11826.56    11221.46    413.36 o 
   5  13   1     3278.57     2852.30    261.20 o 
   6  13   1    29875.88    29396.12    798.61 o 
   7  13   1     6490.99     6188.36    315.41 o 
   8  13   1     8806.92     8438.57    320.10 o 
   9  13   1     1743.29     1569.26    209.29 o 
  10  13   1     6947.90     5662.13    328.37 o 
  11  13   1     2205.41      577.55    393.81 o 
   1  14   1     4541.69     4352.24    322.23 o 
   2  14   1    46131.38    48470.94   1148.19 o 
   3  14   1    30542.12    30929.02    798.18 o 
   4  14   1     1859.60     1594.65    368.40 o 
   5  14   1    28040.56    29473.29    866.46 o 
   6  14   1      727.45      754.54    193.42 o 
   7  14   1    32335.54    31560.82    860.48 o 
   8  14   1     4081.67     5110.58    633.31 o 
   9  14   1    15165.41    15204.96    492.33 o 
  10  14   1    17856.09    14725.45   1208.18 o 
   0  15   1    29949.07    31952.48   1166.68 o 
   1  15   1    11362.27    11056.81    414.48 o 
   2  15   1     3676.25     3991.29    316.63 o 
   3  15   1     8292.40     7827.65    340.99 o 
   4  15   1    13426.38    13139.90    558.12 o 
   5  15   1       38.07       67.84    200.96 o 
   6  15   1     7299.47     7389.93    628.73 o 
   7  15   1      876.20      635.46    198.32 o 
   8  15   1     3921.41     5411.93    810.46 o 
   9  15   1     2511.09     3251.93    398.50 o 
  10  15   1     4631.94     -194.82    715.13 o 
   1  16   1     5874.48     6134.50    350.02 o 
   2  16   1     1472.15     1455.95    253.84 o 
   3  16   1       64.79       65.38    208.25 o 
   4  16   1      993.05     1115.70    248.35 o 
   5  16   1     2047.76     1669.62    340.41 o 
   6  16   1      392.59      411.95    215.67 o 
   7  16   1       40.81        7.84    207.98 o 
   8  16   1     5769.70     6625.23    722.67 o 
   9  16   1     9695.96     9940.06    960.74 o 
   0  17   1    21685.47    22978.65    954.40 o 
   1  17   1    22189.21    23989.50    695.95 o 
   2  17   1      660.90      718.01    239.66 o 
   3  17   1     4052.66     3211.46    555.35 o 
   4  17   1     2973.76     4780.03    668.73 o 
   0   0   2   668514.56   580856.12  15277.70 o 
   1   1   2    49895.96    46895.90    916.94 o 
   0   2   2     7126.18     4753.87    332.61 o 
   1   2   2    17332.89    16240.77    233.10 o 
   2   2   2     9247.27     8558.92    204.26 o 
   1   3   2     5554.77     4876.97    107.09 o 
   2   3   2    37009.74    35783.42    517.63 o 
   3   3   2    80866.64    78921.68   1508.74 o 
   0   4   2   140727.17   136121.20   3145.21 o 
   1   4   2   100681.24    97374.85   1386.04 o 
   2   4   2    12565.48    12125.68    205.18 o 
   3   4   2    61706.51    61870.79    898.58 o 
   4   4   2    34355.72    34403.98    760.52 o 
   1   5   2    25359.90    25062.77    432.05 o 
   2   5   2    42532.92    41073.68    671.61 o 
   3   5   2    53609.06    53994.33    829.13 o 
   4   5   2    34117.94    34825.01    601.99 o 
   5   5   2    36035.72    38036.20    852.57 o 
   0   6   2    43562.11    40759.83   2118.19 o 
   1   6   2     6676.91     6310.94    166.77 o 
   2   6   2     3373.08     3006.85    101.19 o 
   3   6   2    16025.53    16025.77    302.25 o 
   4   6   2    19857.61    20344.86    383.65 o 
   5   6   2      707.15      876.66     89.43 o 
   6   6   2    15248.16    15325.94    463.14 o 
   1   7   2     5043.58     4602.35    149.09 o 
   2   7   2    20545.70    19965.34    411.08 o 
   3   7   2    46699.94    46390.68    863.01 o 
   4   7   2    11195.04    10964.17    269.34 o 
   5   7   2    19630.42    19518.59    416.04 o 
   6   7   2     8686.51     8728.59    242.20 o 
   7   7   2    88247.24    94437.01   2650.29 o 
   0   8   2    45531.24    44246.77   1763.52 o 
   1   8   2    84944.63    86322.21   1944.25 o 
   2   8   2     6027.62     5729.94    181.67 o 
   3   8   2    72351.30    71007.05   1219.90 o 
   4   8   2     7468.69     6777.21    208.28 o 
   5   8   2     2241.70     2230.32    146.83 o 
   6   8   2    57967.76    60753.75   1209.01 o 
   7   8   2    21251.94    21671.07    461.42 o 
   8   8   2      589.47      394.39    175.06 o 
   1   9   2    24891.44    24694.65    674.35 o 
   2   9   2    48183.17    48935.10    866.90 o 
   3   9   2     4753.14     4350.62    165.72 o 
   4   9   2     3115.65     3032.92    147.62 o 
   5   9   2    49467.01    49812.88    960.63 o 
   6   9   2     2872.50     2781.07    155.41 o 
   7   9   2     6648.51     6212.88    225.36 o 
   8   9   2    16398.53    16217.29    436.93 o 
   9   9   2     3811.62     3258.50    262.54 o 
   0  10   2    28564.56    30900.09   1093.42 o 
   1  10   2     5910.64     6040.82    284.62 o 
   2  10   2     4205.51     3914.09    174.88 o 
   3  10   2      118.11      149.38     94.26 o 
   4  10   2    13627.06    13082.52    319.48 o 
   5  10   2     8443.55     8143.81    343.62 o 
   6  10   2    13806.88    13727.45    363.06 o 
   7  10   2     1597.08     1657.70    303.48 o 
   8  10   2    10682.57     9808.67    304.50 o 
   9  10   2     7379.67     6827.97    253.22 o 
  10  10   2    14656.72    13351.79    558.96 o 
   1  11   2    11040.83    11289.38    418.54 o 
   2  11   2    17963.73    19334.62   1149.75 o 
   3  11   2     2416.40     2501.79    192.96 o 
   4  11   2    63455.30    65720.46   1271.09 o 
   5  11   2    15862.77    15509.83    567.10 o 
   6  11   2    10585.67     9585.42    537.21 o 
   7  11   2    11277.00    10657.73    598.77 o 
   8  11   2    27521.29    27362.16    702.03 o 
   9  11   2     6755.27     6219.00    244.84 o 
  10  11   2      301.77      220.52    139.34 o 
  11  11   2     7418.62     6372.75    364.06 o 
   0  12   2    56949.41    68288.60   2890.24 o 
   1  12   2     4128.72     4306.93    582.03 o 
   2  12   2     4115.31     4758.84    338.47 o 
   3  12   2    29166.79    29888.38    791.21 o 
   4  12   2    22798.75    22514.24    544.78 o 
   5  12   2    26160.15    24662.92    594.09 o 
   6  12   2     8394.60     7389.87    606.98 o 
   7  12   2    12668.73    11853.27    345.49 o 
   8  12   2     5881.98     5213.34    218.93 o 
   9  12   2    16126.38    15020.32    528.62 o 
  10  12   2     7263.14     6073.24    485.12 o 
  11  12   2     1575.65      564.06    159.84 o 
   1  13   2    25548.19    31355.15   1259.82 o 
   2  13   2    12961.83    14898.16    857.30 o 
   3  13   2     8001.13     8920.80    726.23 o 
   4  13   2     3821.34     3905.11    447.37 o 
   5  13   2     7252.90     6577.14    469.50 o 
   6  13   2     4914.86     4374.36    339.66 o 
   7  13   2      829.25      598.41    198.31 o 
   8  13   2     9550.00     8336.57    316.65 o 
   9  13   2     6167.31     5831.40    424.73 o 
  11  13   2      598.94      458.59    314.91 o 
   0  14   2     6906.70     8698.48    692.47 o 
   1  14   2     7417.12     9220.10    451.19 o 
   2  14   2     1455.83     1496.74    304.95 o 
   3  14   2     5589.19     6772.56    749.94 o 
   4  14   2     5895.66     6646.92    802.97 o 
   5  14   2     1236.47     1113.37    217.27 o 
   6  14   2     4924.13     4886.52    677.37 o 
   7  14   2     4842.98     5933.59   2314.27 o 
   8  14   2      647.66      279.37    221.98 o 
   1  15   2    15312.27    17804.49    617.98 o 
   2  15   2      498.79      189.09    284.86 o 
   3  15   2    13162.55    14450.77    539.86 o 
   4  15   2    12479.20    14585.53    798.41 o 
   5  15   2     8984.44     8642.78    479.35 o 
   6  15   2     4560.10     4163.90    606.56 o 
   7  15   2    11765.21    10367.23   2079.69 o 
   0  16   2    10629.19    12616.54    696.07 o 
   1  16   2     5126.91     5869.09    467.91 o 
   2  16   2     3245.03     3591.13    382.78 o 
   3  16   2     2292.78     2895.89    485.13 o 
   4  16   2     3478.39     6013.33    766.06 o 
   5  16   2    15288.42    17694.55   1623.28 o 
   6  16   2    13355.29    15742.12   1323.92 o 
   0   1   3    47461.89    50202.14   1399.76 o 
   1   1   3     9083.91     9320.97    249.63 o 
   1   2   3    13944.46    14354.83    257.36 o 
   2   2   3   114587.16   115652.38   2291.36 o 
   1   3   3    41596.19    43301.44    731.69 o 
   2   3   3    26147.93    26077.64    422.96 o 
   3   3   3    33130.87    31336.40    830.11 o 
   1   4   3    24307.68    24183.67    444.74 o 
   2   4   3    11759.25    11762.68    210.65 o 
   3   4   3     4594.34     4563.66    113.77 o 
   4   4   3    32413.92    31778.41    674.52 o 
   0   5   3    20005.92    20714.03   1129.46 o 
   1   5   3    11092.15    11232.04    275.32 o 
   2   5   3     2100.05     2380.20    120.55 o 
   3   5   3    15608.76    15270.03    315.39 o 
   4   5   3    26747.12    27546.46    497.81 o 
   5   5   3    77499.32    80422.62   2260.04 o 
   1   6   3    59963.33    61422.36   1246.56 o 
   2   6   3     6659.91     6285.86    178.90 o 
   3   6   3    61594.90    64251.39   1080.01 o 
   4   6   3    11688.87    11707.38    269.08 o 
   5   6   3    20962.00    21151.20    480.23 o 
   6   6   3     2828.65     2446.09    269.89 o 
   0   7   3    82281.66    88674.91   2502.75 o 
   1   7   3     9292.34     9620.16    308.00 o 
   2   7   3     2454.12     2354.49    143.13 o 
   3   7   3    17713.11    18422.08    379.21 o 
   4   7   3    17513.92    17690.63    377.83 o 
   5   7   3    11423.49    11285.33    339.66 o 
   6   7   3     3432.30     3447.10    188.21 o 
   7   7   3    10842.39    10588.61    470.19 o 
   1   8   3     9014.09     8407.26    314.55 o 
   2   8   3    36312.84    38864.04    678.03 o 
   3   8   3      660.14      637.96    117.83 o 
   4   8   3    15999.27    15911.87    369.01 o 
   5   8   3     1574.28     1445.64    167.70 o 
   6   8   3     9532.69     9246.99    310.55 o 
   7   8   3     3992.21     3739.63    209.59 o 
   8   8   3    19545.75    20148.69    757.17 o 
   0   9   3    12017.65    12028.70    700.32 o 
   1   9   3     5196.29     4644.17    276.29 o 
   2   9   3    21278.11    20979.95    541.40 o 
   3   9   3     6508.35     6073.78    208.82 o 
   4   9   3     5967.75     5704.58    215.48 o 
   5   9   3    22033.33    21587.87    548.83 o 
   6   9   3    55573.46    59321.87   1211.11 o 
   7   9   3     5040.48     4922.98    229.02 o 
   8   9   3     2194.06     1913.75    200.88 o 
   9   9   3    17530.53    17018.00    685.05 o 
   1  10   3    21116.01    20811.49    621.23 o 
   2  10   3    24689.66    24555.31    692.65 o 
   3  10   3     1367.38     1233.76    158.85 o 
   4  10   3     7012.80     6558.29    239.22 o 
   5  10   3    13040.94    13088.58    388.73 o 
   6  10   3     3704.38     3165.72    221.49 o 
   7  10   3     6577.44     5817.98    300.30 o 
   8  10   3    19582.76    19639.40    529.32 o 
   9  10   3    12867.05    12809.83    402.43 o 
  10  10   3     2465.83     1366.75    279.38 o 
   0  11   3    52804.41    53245.24   1774.78 o 
   1  11   3     6738.84     6546.27    345.59 o 
   2  11   3     1019.30      783.06    246.57 o 
   3  11   3    18767.77    18647.51    600.47 o 
   4  11   3     8294.65     7830.69    283.04 o 
   5  11   3      161.73      103.23    144.47 o 
   6  11   3     4427.66     3178.18    222.34 o 
   7  11   3     2825.08     1780.22    207.39 o 
   8  11   3     4686.78     3930.95    253.62 o 
   9  11   3     1312.16      941.69    189.22 o 
   1  12   3     5034.57     6213.80    420.69 o 
   2  12   3    26386.22    26499.18    791.73 o 
   3  12   3      740.82      681.87    262.31 o 
   4  12   3     6567.73     6657.18    428.87 o 
   5  12   3      471.08      271.32    161.25 o 
   6  12   3     3797.41     1888.37    243.40 o 
   7  12   3     6234.86     5411.10    282.05 o 
   8  12   3     6981.31     5674.69    289.56 o 
   0  13   3      325.04      570.44    435.95 o 
   1  13   3     3377.53     4185.50    427.50 o 
   2  13   3    10321.07    11170.99    495.03 o 
   3  13   3     7533.35     8711.42    735.29 o 
   4  13   3     4761.95     5499.44    717.32 o 
   5  13   3     2233.45     1489.67    208.91 o 
   6  13   3    23235.22    22483.71    884.25 o 
   7  13   3     9522.28     7035.44    525.31 o 
   1  14   3     3738.85     6071.77    515.06 o 
   2  14   3    11278.76    13043.31    856.00 o 
   3  14   3    25040.21    29604.52   1199.61 o 
   4  14   3     3479.75     7536.20   1379.08 o 
   6  14   3     1772.74      886.40    374.87 o 
   1  15   3     8085.92    12081.58   1710.86 o 
   2  15   3      453.01      168.18    841.63 o 
   3  15   3     6672.77    15761.03   1505.94 o 
   4  15   3     6586.01    16393.45   2409.73 o 
   0   2   4     4139.79     4315.65    477.62 o 
   1   2   4     9458.06    10568.80    803.86 o 
   2   2   4     2616.66     3266.42    626.63 o 
   1   3   4     8445.12     9141.25    278.79 o 
   2   3   4    34018.36    36079.19    805.29 o 
   3   3   4    32223.09    33668.70   1086.23 o 
   0   4   4     9404.63    11310.71    602.23 o 
   1   4   4    19328.97    21433.89    534.28 o 
   2   4   4      474.17      703.25    157.12 o 
   3   4   4     5526.71     5213.92    217.96 o 
   4   4   4     3904.65     3726.29    281.87 o 
   1   5   4    19287.93    21103.83    525.75 o 
   2   5   4    17646.27    17399.49    523.95 o 
   3   5   4    26364.30    26455.12    643.92 o 
   4   5   4    13460.45    13745.66    395.83 o 
   5   5   4     8396.86     8588.07    430.19 o 
   0   6   4    42483.14    47626.24   1410.79 o 
   1   6   4     6702.51     7169.35    269.70 o 
   2   6   4     6476.53     6216.03    338.70 o 
   3   6   4    16449.70    16299.25    451.44 o 
   4   6   4     4654.90     4549.52    216.47 o 
   5   6   4      379.29      493.57    151.19 o 
   6   6   4    16050.86    16795.10    686.66 o 
   1   7   4     1121.02     1699.96    213.45 o 
   2   7   4    10087.79    10441.53    477.67 o 
   3   7   4    17261.55    16923.04    559.47 o 
   4   7   4    10725.24    11182.62    361.71 o 
   5   7   4     4005.90     3973.73    254.85 o 
   6   7   4     1962.55     2231.43    236.71 o 
   7   7   4    38127.32    40027.64   1307.59 o 
   0   8   4    23019.75    25529.26    931.62 o 
   1   8   4    13163.00    13510.09    446.15 o 
   2   8   4     3044.35     4422.21    357.13 o 
   3   8   4     6238.05     5861.94    388.81 o 
   4   8   4     8047.51     7683.25    302.12 o 
   5   8   4     1077.13      968.33    188.50 o 
   6   8   4    13885.14    14093.67    449.06 o 
   7   8   4    21122.85    22852.89    783.43 o 
   8   8   4       62.64       32.43    265.10 o 
   1   9   4     4873.32     5932.37    337.10 o 
   2   9   4    39720.16    43731.36   1175.60 o 
   3   9   4     5370.50     5472.02    457.03 o 
   4   9   4     1936.85     2347.86    282.84 o 
   5   9   4     2892.24     3041.13    270.72 o 
   6   9   4      790.36      990.59    213.50 o 
   7   9   4       90.95      382.23    202.73 o 
   0  10   4    28972.53    32756.65   1234.83 o 
   1  10   4     2207.75     3038.95    349.71 o 
   2  10   4     3298.30     4159.52    448.74 o 
   3  10   4       11.57      518.31    353.04 o 
   4  10   4    15230.21    15458.75    710.12 o 
   5  10   4     3638.73     3240.50    332.09 o 
   1  11   4     1839.43     2490.79    392.09 o 
   2  11   4     1528.51     2891.74    428.38 o 
   3  11   4       96.18      131.47    428.32 o 
   4  11   4    39161.01    43965.04   1499.56 o 
   0  12   4    17822.32    18621.13    980.87 o 
   1  12   4     3737.68     5174.84    541.66 o 
   2  12   4     1789.93      585.40   3172.54 o 
   2   5   5      505.11      822.61    339.56 o 
   4   5   5    10874.54    11981.89    670.34 o 
   1   6   5     6510.80     6747.56   1002.88 o 
   2   6   5     2104.98     3198.23    512.81 o 
   3   6   5    18214.31    18817.36    787.40 o 
   1   7   5     3275.81     5908.35    851.10 o 
   2   7   5     1749.87     2454.33    453.04 o 
   3   7   5     1857.53     2917.92    861.68 o 
   1   8   5     3531.39     6118.98    898.78 o 
                                                 
